# Supplementary material for: Polygenic Risk Score Improves Melanoma Risk Assessment in a Patient Cohort from the Veneto Region of Italy
Source: Biology (Basel). 2024 Nov 20;13(11):954. doi: 10.3390/biology13110954 (PMC11592222; doi:10.3390/biology13110954)
Supplement: Supplementary file 1 [file biology-13-00954-s001.zip]

Archive with 1 entries (1 files):
- biology-3274205-supplementary.pdf
